# Supplementary material for: Curcumin Inhibits TORC1 and Prolongs the Lifespan of Cells with Mitochondrial Dysfunction
Source: Cells. 2024 Sep 1;13(17):1470. doi: 10.3390/cells13171470 (PMC11394456; doi:10.3390/cells13171470)
Supplement: Supplementary file 1 [file cells-13-01470-s001.zip]

Archive with 1 entries (1 files):
- cells-3138141-supplementary.pdf
